# Supplementary material for: Leveraging single-cell and multi-omics approaches to identify MTOR-centered deubiquitination signatures in esophageal cancer therapy
Source: Front Immunol. 2024 Dec 17;15:1490623. doi: 10.3389/fimmu.2024.1490623 (PMC11685190; doi:10.3389/fimmu.2024.1490623)
Supplement: Supplementary file 4 [file DataSheet1.zip]

Archive with 7 entries (6 files):
- code/COX_R.txt
- code/Checkpoint_R.txt
- code/TME_R.txt
- code/immune_R.txt
- code/model_R.txt
- code/mutation_R.txt
- code/
