# Supplementary material for: Leveraging single-cell and multi-omics approaches to identify MTOR-centered deubiquitination signatures in esophageal cancer therapy
Source: Front Immunol. 2024 Dec 17;15:1490623. doi: 10.3389/fimmu.2024.1490623 (PMC11685190; doi:10.3389/fimmu.2024.1490623)
Supplement: Supplementary file 4 [file DataSheet1.zip › code/COX_R.txt]

#引用包
library(survival)
library(caret)
library(glmnet)
library(survminer)
library(timeROC)
setwd("F:\\30.食管癌泛素化\\1.picture\\3.senlin")
#c("#C31820","#106C61")
library(ggplot2)
rt <- read.table("geo.cox.txt",header=T,sep="\t",row.names=1,check.names=F)
rt=rt[rt$p.value<0.1,]
rt=rt[order(rt$HR),]
rt$x=row.names(rt)
rt$group=ifelse(rt$HR>1,"group1","group2")
rt$group_col=ifelse(rt$group=="group1","#C31820","#106C61")
rt$p=ifelse(rt$p.value<0.001,"###",
            ifelse(rt$p.value<0.01,"##","#"))
rt$p_col=ifelse(rt$HR>1,"Protective factors(HR>1)","Hazardous factors(HR<1)")
rt=rt[,-c(1,5:7)]
##这里要调整顺序
rt=rt[,c(2,1,3:8)]
colnames(rt)[1:3]=c("min","med","max")
# 构造数据：
rt$min <- round(rt$min, 2)
rt$med <- round(rt$med, 2)
rt$max <- round(rt$max, 2)
rt=rt[order(rt$med),]
data=rt
data$x=factor(data$x,levels = unique(data$x))
ggplot(data)+
  # 0轴竖线：
  geom_hline(yintercept = 1, linewidth = 0.3,size=1)+
  # 线条：
  geom_linerange(aes(x, ymin = min, ymax = max, color = p_col),show.legend = F,size=1)+
  # 散点：
  geom_point(aes(x, med, color = p_col),size=3) +
  # 显著性：
  geom_text(aes(x, y = max + 0.1, label = p, color = group_col), 
            show.legend = F)+
  # 颜色：
  scale_color_manual(name = "",
                     values = c("Protective factors(HR>1)" = "#C31820",
                                "Hazardous factors(HR<1)" = "#106C61"))+
  # 背景色：
  annotate("rect",
           xmin = c(0,13.5),
           xmax = c(13.5,22.5),
           ymin = 0, ymax = 5, alpha = 0.2, fill = unique(data$group_col)) +
  # 调整x轴拓宽：
  scale_y_continuous(expand = c(0,0))+
  #xlim(0.25,1.5)+
  xlab("")+
  ylab("Hazard Ratio")+
  theme_bw()+
  theme(axis.text.y = element_text(color = data$group_col))+
  coord_flip()+
  theme(panel.border = element_rect(fill=NA,
                                    color="black", 
                                    size=1, 
                                    linetype="solid"),
        panel.grid = element_blank(),
        axis.text.x = element_text(face = "bold.italic"),
        axis.text.y = element_text(face = "bold.italic"),
        axis.title = element_text(face = "bold.italic"),
        #legend.title = element_text(face ="italic" ),
        legend.text = element_text(face ="bold.italic" ),
        legend.position = "top")
ggsave("forest.pdf", height = 5, width = 4)
