# Supplementary material for: Leveraging single-cell and multi-omics approaches to identify MTOR-centered deubiquitination signatures in esophageal cancer therapy
Source: Front Immunol. 2024 Dec 17;15:1490623. doi: 10.3389/fimmu.2024.1490623 (PMC11685190; doi:10.3389/fimmu.2024.1490623)
Supplement: Supplementary file 4 [file DataSheet1.zip › code/Checkpoint_R.txt]

##clustercheckpint
#引用包
library(limma)
library(reshape2)
library(ggplot2)
library(ggpubr)
#c("#C31820","#106C61")
expFile="GEO_TPM.txt"           #表达数据文件
ClusterFile="GEO_risk.txt"      #分型结果文件
geneFile="gene.txt"            #免疫检查点的基因列表文件
setwd("F:\\30.食管癌泛素化\\1.picture\\4.checkpoint")     #设置工作目录
#读取基因表达文件,并对数据进行处理
rt=read.table(expFile, header =T, sep="\t", check.names=F)
rt=as.matrix(rt)
rownames(rt)=rt[,1]
exp=rt[,2:ncol(rt)]
dimnames=list(rownames(exp),colnames(exp))
data=matrix(as.numeric(as.matrix(exp)),nrow=nrow(exp),dimnames=dimnames)
data=avereps(data)

#读取基因列表文件，提取免疫检查点相关基因的表达量
gene=read.table(geneFile, header=F, sep="\t", check.names=F)
sameGene=intersect(row.names(data), as.vector(gene[,1]))
data=t(data[sameGene,])
data=log2(data+1)
#合并数据
Cluster=read.table(ClusterFile, sep="\t", header=T, check.names=F, row.names=1)
sameSample=intersect(row.names(data), row.names(Cluster))
rt1=cbind(data[sameSample,], Cluster[sameSample,])
#rt1$risk=ifelse(rt1$riskScore>median(rt1$riskScore),"high","low")
rt1=rt1[,c(sameGene, "risk")]

#提取显著差异的基因
sigGene=c()
for(i in colnames(rt1)[1:(ncol(rt1)-1)]){
  if(sd(rt1[,i])<0.001){next}
  if(length(levels(factor(rt1[,"risk"])))>2){
    test=kruskal.test(rt1[,i] ~ rt1[,"risk"])
  }else{
    test=wilcox.test(rt1[,i] ~ rt1[,"risk"])
  }
  pvalue=test$p.value
  if(pvalue<0.05){
    sigGene=c(sigGene, i)
  }
}
sigGene=c(sigGene, "risk")
rt1=rt1[,sigGene]
#把数据转换成ggplot2输入文件
rt1=melt(rt1,id.vars=c("risk"))
colnames(rt1)=c("risk","Gene","Expression")
#rt1=rt1[!rt1$Gene%in%c("BTNL2"),]
#绘制箱线图
bioCol=ggsci::pal_npg("nrc")(10)
#bioCol=bioCol[1:length(unique(rt1$risk))]
ggboxplot(rt1, x="Gene", y="Expression", fill="risk",
          xlab="",
          ylab="Gene expression",notch = T,
          legend.title="risk",
          width=0.8,
          palette = c("#C31820","#106C61"),outlier.shape = NA)+
  rotate_x_text(50)+
  stat_compare_means(aes(group=risk),
                     symnum.args=list(cutpoints=c(0, 0.001, 0.01, 0.05, 1), 
                                      symbols=c("***", "**", "*", "")), method ="wilcox.test",#wilcox.test
                     label="p.signif",label.y = 4
  )+
  #ylim(0,6)+
  theme(axis.text= element_text(face = "bold.italic",colour = "#441718",size = 13),
        #panel.border = element_rect(colour = "black", fill=NA, size=0.2),
        #axis.ticks = element_blank(),
        axis.title.y = element_text(face = "bold.italic",colour = "#441718",size = 16),#Font face ("plain", "italic", "bold", "bold.italic")
        #axis.ticks.length = unit(0.2, "cm"),
        axis.line = element_blank(),
        plot.title = element_text(face = "bold.italic",colour = "#441718",size = 16),
        #title = element_text(face = "bold.italic",colour = "#441718",size = 13),
        legend.text = element_text(face ="bold.italic"),
        panel.border = element_rect(fill=NA,color="black",size=1.5,linetype="solid"),
        panel.background = element_rect(fill = "#F8F4EB"),
        panel.grid = element_blank(),
        legend.title = element_text(face ="bold.italic",size = 13)
        #legend.position = "none"#,axis.title = element_blank()
  )#+coord_flip()

#输出图片
ggsave("checkpoint.diff.pdf",height = 3.7,width = 4.3)
##
###checkpoint_cor
###gene与免疫检查点相关性分析#气泡图
#引用包
#setwd("E:\\Glutamine\\1.picture\\11.checkpoint")
library(limma)
library(reshape2)
library(ggplot2)
library(ggpubr)
expFile="GEO_TPM.txt"      #表达输入文件
riskFile="GEO_risk.txt"       #风险输入文件
geneFile="gene.txt"       #免疫检查点的基因文件

#合并数据
risk=read.table(riskFile, sep="\t", header=T, check.names=F, row.names=1)
sameSample=intersect(row.names(data),row.names(risk))
rt1=cbind(data[sameSample,],risk[sameSample,])
rt1=rt1[,c(sigGene,"riskScore")]
rt1=rt1[,-(ncol(rt1)-1)]
data=rt1

#读取风险文件
sameSample=intersect(row.names(data), row.names(risk))
data=data[sameSample,,drop=F]

risk=cbind(risk[sameSample,3:(ncol(risk)-2)],risk[sameSample,"riskScore",drop=F])
#相关性分析
outTab=data.frame()
for(checkpiont in colnames(data)){
  for(gene in colnames(risk)){
    x=as.numeric(data[,checkpiont])
    y=as.numeric(risk[,gene])
    corT=cor.test(x,y,method="spearman")
    cor=corT$estimate
    pvalue=corT$p.value
    text=ifelse(pvalue<0.001,"***",ifelse(pvalue<0.01,"**",ifelse(pvalue<0.05,"*","")))
    outTab=rbind(outTab,cbind(Gene=gene, checkpiont=checkpiont, cor, text, pvalue))
  }
}
outTab=outTab[outTab$text%in%c("***","**","*"),]
save(outTab,file = "cor_checkpoint.rdata")
# 添加正负相关信息：
data_result=outTab
Neg_Pos <- rep("Neg",28)
Neg_Pos[which(data_result$cor>0)] <- "Pos"

data_result$Neg_Pos <- Neg_Pos
#data_result$pvalue <- c(rep(0.00002,5),rep(0.0002,5),runif(180,0,0.08))

# 修改p值表示方法：
pvalue <- rep(NA,28)
data_result$pvalue=as.numeric(data_result$pvalue)
pvalue[which(data_result$pvalue > 0.05)] <- ">0.05"
pvalue[which(data_result$pvalue < 0.05)] <- "<0.05"
pvalue[which(data_result$pvalue < 0.01)] <- "<0.01"
pvalue[which(data_result$pvalue < 0.001)] <- "<0.001"
pvalue[which(data_result$pvalue < 0.0001)] <- "<0.0001"
table(pvalue)
data_result$pvalue <- pvalue
unique(data_result$Gene)
data_result$cor=as.numeric(data_result$cor)
# 绘图：
data_result=data_result[data_result$checkpiont!="riskScore",]
unique(data_result$Gene)
data_result$Gene=factor(data_result$Gene,levels = c(unique(data_result$Gene)[-6], "riskScore"))
# 绘图：
ggplot(data_result,aes(checkpiont,Gene))+
  # 蓝色气泡图：
  geom_point(aes(fill=pvalue, size=abs(cor)),color = "#999999",shape=21)+
  scale_fill_manual(values = c("#212c5f","#3366b1","#42b0e4","#7bc6ed","#dfe1e0"))+
  # 红色气泡图：
  geom_point(data = data_result[which(data_result$Neg_Pos == "Pos"),],
             aes(color=pvalue, size=abs(cor)),shape=16)+
  scale_color_manual(values = c("#f26666","#f49699","#facccc","#facccc","#d9dbd9"))+
  # 主题：
  theme(axis.text.x= element_text(face = "bold.italic",colour = "#441718",size = 10,angle = 45,hjust = 1),
        axis.text.y= element_text(face = "bold.italic",colour = "#441718",size = 10),
        #panel.border = element_rect(colour = "black", fill=NA, size=0.2),
        #axis.ticks = element_blank(),
        axis.title.y = element_text(face = "bold.italic",colour = "#441718",size = 16),#Font face ("plain", "italic", "bold", "bold.italic")
        #axis.ticks.length = unit(0.2, "cm"),
        axis.line = element_blank(),
        plot.title = element_text(face = "bold.italic",colour = "#441718",size = 16),
        #title = element_text(face = "bold.italic",colour = "#441718",size = 13),
        legend.text = element_text(face ="bold.italic"),
        panel.border = element_rect(fill=NA,color="black",size=1.5,linetype="solid"),
        panel.background = element_rect(fill = "#F1F6FC"),
        panel.grid = element_line(color = "#CFD3D6", size =.5,linetype ="dotdash" ),
        legend.title = element_text(face ="bold.italic",size = 10),
        legend.position = "bottom"#,axis.title = element_blank()
  )+
  xlab("")+
  ylab("")+
  # 图例：
  guides(size = guide_legend(title = "Spearman's p"),
         fill = guide_legend(title = expression("Negtive \ncorrelation \np-value"),),
         col = guide_legend(title = expression("Positive \ncorrelation \np-value")))

ggsave("cor_buble_heatmap.pdf",height = 5,width = 2.5)
