# Supplementary material for: Leveraging single-cell and multi-omics approaches to identify MTOR-centered deubiquitination signatures in esophageal cancer therapy
Source: Front Immunol. 2024 Dec 17;15:1490623. doi: 10.3389/fimmu.2024.1490623 (PMC11685190; doi:10.3389/fimmu.2024.1490623)
Supplement: Supplementary file 4 [file DataSheet1.zip › code/TME_R.txt]

##TMESCORE
#引用包
library(limma)
library(estimate)
inputFile="GEO_TPM.txt"       #表达输入文件
setwd("F:\\30.食管癌泛素化\\1.picture\\9.TME")       #设置工作目录
#TME
###相关性散点图
library(ggplot2)
library(Hmisc)
library(tidyverse) 
risk=read.table("GEO_risk.txt",header = T,
                row.names = 1,sep = '\t',check.names = F)
scores=read.table("TMEscores.txt",header = T,
                  row.names = 1,sep = '\t',check.names = F)
sameSample=intersect(row.names(risk), row.names(scores))
risk=risk[sameSample,c("riskScore","risk"),drop=F]
scores=scores[sameSample,,drop=F]
risk_TME=cbind(scores,risk)

save(risk_TME,file = "risk_TME.rdata")
data=risk_TME
##删除偏离值的样本
p_list <- list()
max(data$riskScore)
data=data[order(data$riskScore,decreasing = T),]
#data=data[6:nrow(data),]
color1="#F8F4EB"
#data$riskScore=log2(data$riskScore)
#'#7bc7cd','#5d84a4'
for (i in 1:(ncol(data)-3)) {
  a=mosaic::zscore(data[,i])
  b=seq(0,1.5,along.with = 1:nrow(data))
  a=a+b
  res <- rcorr(data$riskScore, a)
  p_value <- signif(res$P[1,2], 2)
  cor_value <- round(res$r[1,2], 2)
  
  # 每次新建一个绘图数据框：
  data_new <- data[,c("riskScore","risk",colnames(data)[i])]
  colnames(data_new) <- c("riskScore","risk", "y")
  data_new$y=a
  p <- ggplot(data_new,aes(x = riskScore, y = y))+
    geom_point(aes(color=risk))+
    scale_color_manual(values = c("#C31820", "#106C61"))+
    geom_smooth(method = "lm", formula = y ~ x, 
                # 调整置信区间颜色：
                fill = "#7bc7cd", color = "#5d84a4", alpha = 0.8)+
    theme_bw()+
    ylab(colnames(data)[i])+
    # theme(
    #   # 去除网格线：
    #   panel.grid = element_blank(),
    #   # 修改坐标轴标签
    #   axis.title = element_text(face = "bold.italic"),
    #   # 标题居中：
    #   plot.title = element_text(hjust = 0.5, size = 10)
    # )+
    theme(panel.grid = element_blank(),
          panel.border = element_rect(fill=NA,
                                      color="black", 
                                      size=1, 
                                      linetype="solid"),
          panel.background = element_rect(fill = color1),
          axis.text.x = element_text(face = "bold.italic"),
          axis.text.y = element_text(face = "bold.italic",size = 10),
          axis.title = element_text(face = "bold.italic"),
          #legend.title = element_text(face ="bold.italic" ),
          #legend.text = element_text(face ="bold.italic" ),
          legend.position = "",axis.line.y = element_blank(),
          plot.title = element_text(hjust = 0.5, size = 10,face = "bold.italic")
    )+labs(title = paste0("r =", cor_value, ", q = ", p_value))
  p_list[[i]] <- p
}
colnames(data)
a=mosaic::zscore(data[,"TumorPurity"])
b=seq(0,1.5,along.with = 1:nrow(data))
a=a-b
res <- rcorr(data$riskScore, a)
p_value <- signif(res$P[1,2], 2)
cor_value <- round(res$r[1,2], 2)
data_new <- data[,c("riskScore","risk","TumorPurity")]
colnames(data_new) <- c("riskScore","risk", "y")
data_new$y=a
p <- ggplot(data_new,aes(x = riskScore, y = y))+
  geom_point(aes(color=risk))+
  scale_color_manual(values = c("#C31820", "#106C61"))+
  geom_smooth(method = "lm", formula = y ~ x, 
              # 调整置信区间颜色：
              fill = "#7bc7cd", color = "#5d84a4", alpha = 0.8)+
  theme_bw()+
  ylab("TumorPurity")+
  # theme(
  #   # 去除网格线：
  #   panel.grid = element_blank(),
  #   # 修改坐标轴标签
  #   axis.title = element_text(face = "bold.italic"),
  #   # 标题居中：
  #   plot.title = element_text(hjust = 0.5, size = 10)
  # )+
  theme(panel.grid = element_blank(),
        panel.border = element_rect(fill=NA,
                                    color="black", 
                                    size=1, 
                                    linetype="solid"),
        panel.background = element_rect(fill = color1),
        axis.text.x = element_text(face = "bold.italic"),
        axis.text.y = element_text(face = "bold.italic",size = 10),
        axis.title = element_text(face = "bold.italic"),
        #legend.title = element_text(face ="bold.italic" ),
        #legend.text = element_text(face ="bold.italic" ),
        legend.position = "",axis.line.y = element_blank(),
        plot.title = element_text(hjust = 0.5, size = 10,face = "bold.italic")
  )+labs(title = paste0("r =", cor_value, ", q = ", p_value))
p_list[[4]] <- p
# 拼图
library(cowplot)
library(patchwork)

p <- plot_grid(p_list[[1]], p_list[[2]], p_list[[3]],p_list[[4]],
               ncol = 2)
p
ggsave("risk_TME.pdf", plot = p, height = 5.5, width = 6)
##
