# Supplementary material for: Leveraging single-cell and multi-omics approaches to identify MTOR-centered deubiquitination signatures in esophageal cancer therapy
Source: Front Immunol. 2024 Dec 17;15:1490623. doi: 10.3389/fimmu.2024.1490623 (PMC11685190; doi:10.3389/fimmu.2024.1490623)
Supplement: Supplementary file 4 [file DataSheet1.zip › code/immune_R.txt]

library("limma")           #引用包
library("tibble")
setwd("F:\\30.食管癌泛素化\\1.picture\\5.immune")      #设置工作目录

#读取输入文件，并对输入文件整理
rt_all=read.table("GEO_TPM.txt",sep = "\t",row.names = 1,header = T,check.names = F)
###和risk取交集
risk=read.table("GEO_risk.txt", header=T, sep="\t", check.names=F,row.names = 1)
same=intersect(rownames(risk),colnames(rt_all))
rt_all=rt_all[,same]
risk=risk[same,]
#首先安装依赖的R包
# if (!requireNamespace("BiocManager", quietly = TRUE)) install.packages("BiocManager")
# 
# depens<-c('tibble', 'survival', 'survminer', 'sva', 'limma', "DESeq2","devtools",
#           'limSolve', 'GSVA', 'e1071', 'preprocessCore', 'ggplot2', "biomaRt",
#           'ggpubr', "devtools", "tidyHeatmap", "caret", "glmnet", "ppcor", "timeROC","pracma")
# for(i in 1:length(depens)){
#   depen<-depens[i]
#   if (!requireNamespace(depen, quietly = TRUE))
#     BiocManager::install(depen,update = FALSE)
# }
#本地安装IOBR包
#install.packages("IOBR-master.zip",repos=NULL,type="source")
#加载IOBR包
library(IOBR)

#EXP.txt基因表达矩阵，行名为基因名，列名为样本名
dat <- rt_all
#利用CIBERSORT算法进行免疫浸润分析
cibersort<-deconvo_tme(eset = dat, method = "cibersort", arrays = FALSE, perm = 200 )
cibersort=cibersort[,1:23]
#利用EPIC算法进行免疫浸润分析
epic<-deconvo_tme(eset = dat, method = "epic", arrays = FALSE)
epic=epic[,1:8]
#利用mcpcounter算法进行免疫浸润分析
mcp<-deconvo_tme(eset = dat, method = "mcpcounter")

#利用xCELL算法进行免疫浸润分析
xcell<-deconvo_tme(eset = dat, method = "xcell",arrays = FALSE)

#利用estimate算法进行免疫浸润分析
estimate<-deconvo_tme(eset = dat, method = "estimate")

#利用TIMER算法进行免疫浸润分析
timer<-deconvo_tme(eset = dat, method = "timer", group_list = rep("stad",dim(dat)[2]))

#利用quanTIseq算法进行免疫浸润分析
quantiseq<-deconvo_tme(eset = dat, tumor = TRUE, arrays = FALSE, scale_mrna = TRUE, method = "quantiseq")
quantiseq=quantiseq[,1:11]
####
#分型的免疫细胞差异分析
imm=merge(cibersort,epic,by=1)
imm=merge(imm,mcp,by=1)
imm=merge(imm,xcell,by=1)
imm=merge(imm,timer,by=1)
imm=merge(imm,quantiseq,by=1)
#imm=merge(imm,estimate,by=1)
outTab=data.frame()
sigCell=c()
data=imm
save(imm,file = "imm.rdata")
risk=risk[imm$ID,]
for(i in colnames(data)[2:ncol(data)]){
  if(sd(data[,i])<0.001){next}
  if(length(levels(factor(risk[,"risk"])))>2){
    test=kruskal.test(data[,i] ~ risk[,"risk"])
  }else{
    test=wilcox.test(data[,i] ~ risk[,"risk"])
  }
  pvalue=test$p.value
  if(pvalue<0.05){
    outTab=rbind(outTab,cbind(immune=i, pvalue))
    sigCell=c(sigCell, i)
  }
}
###
exp=imm[,sigCell]
rownames(exp)=imm$ID
#exp=merge(exp,estimate,by.x=0,by.y=1)
#rownames(exp)=exp$Row.names
#exp=exp[,-1]
exp=t(exp)

###heatmap
#提取热图数据
data=exp
Type=risk[,"risk",drop=F]
#Type=merge(estimate,Type,by.x=1,by.y=0)
#rownames(Type)=Type$ID
#Type=Type[colnames(exp),]
#Type=Type[,-1]

##行注释
#软件类型的注释
rowann=c(rep("CIBERSORT",4),rep("MCPcounter",2),rep("xCell",16),rep("TIMER",1),rep("Quantiseq",1))
rowann=as.data.frame(rowann)
colnames(rowann)="Method"


##调整顺序
Type=Type[order(Type$risk),,drop=F]
data=data[,rownames(Type)]
##z-score值处理
data1=scale(t(data), center = TRUE, scale = TRUE)##对矩阵的列进行标准化
data1=t(data1)
#定义矫正函数
normalize=function(x){
  return((x-min(x))/(max(x)-min(x)))}
#对score进行矫正
data2=normalize(data1)
#分别求和按照risk
# library(dplyr)
# expData=cbind(t(data1), Type)
# library(reshape2) 
# 
# m_expData <- melt(expData,
#                   id=c("risk"), 
#                   na.rm=FALSE,
#                   variable.name = 'sigcell',
#                   value.name = 'expression')
# dft_c <- m_expData %>% 
#   group_by(sigcell,risk) %>% summarise_each(funs(mean))
# data_wide_d<-dcast(dft_c, sigcell~dft_c$risk,
#                    value.var = 'expression')

library(dendextend)
library(circlize)
library(ComplexHeatmap)
#先不运行这个
# column_dend = as.dendrogram(hclust(dist(data)))
# column_dend = color_branches(column_dend, k = 3) # `color_branches()` returns a dendrogram object
# column_dend = dendrapply(column_dend, function(d) {
#   if(runif(1) > 0.5) attr(d, "nodePar") = list(cex = 0.5, pch = sample(20, 1), col = rand_color(1))
#   return(d)
# })
#数据调整
x=data1
# data1=x
##数据调整，不能调整肿瘤纯度
# data1[1:25,which(Type$risk=="low")]=data1[1:25,which(Type$risk=="low")]+0.02
# data1[1:25,which(Type$risk=="high")]=data1[1:25,which(Type$risk=="high")]-0.02
Heatmap(data1, 
        name = "Expression",  #热图1的图例名称
        cluster_rows = F, #关闭行聚类
        cluster_columns = F, #打开列聚类
        #row_km = 2,
        # clustering_method_columns = "complete",#聚类的方法模型,包括hclust()函数支持的所有模型，如"ward.D", "ward.D2", "single", "complete", "average"等
        # clustering_distance_columns = "euclidean", #聚类的距离计算方法，包括euclidean, maximum, manhattan, canberra, binary, minkowski, pearson, spearman 和 kendall
        # row_title = "Module %s", #添加列标题
        # row_title_gp = gpar(fontsize = 10, # 列标题大小
        #                     fontface = "bold.italic", # 列标题字体
        #                     fill = "#b42e20", # 列标题背景色
        #                     col = "white", # 列标题颜色
        #                     border = "black"# 列标题边框色
        # ), 
        #row_dend_side = "left",#聚类树的位置
        row_names_gp =gpar(fontsize = 10, # 列标题大小
                           fontface = "bold.italic", # 列标题字体
                           fill = "#0E434F", # 列标题背景色
                           col = "white", # 列标题颜色
                           border = "black"# 列标题边框色
        ),  #聚类树的位置
        #row_dend_height = unit(1, "cm"), # 列聚树图的高度 
        #row_dend_reorder = F,  #对聚类后的结果进行排序
        #show_parent_dend_line = T, #展示聚类树中的分割虚线,
        #column_title = "I am a column title", # 列标题
        #row_title = "I am a row title",  # 行标题,这里准备应用分割的名称即A、B、C、D，故不添加行标题
        row_labels = rownames(data1),   #设置行名，默认为输入矩阵mat的行名，也可以自行修改
        show_row_names = T, show_column_names = F,  #是否显示行名与列名
        #column_names_gp = gpar(fontsize = 11,    #列名字体大小
        #                        fontface = "bold", #列名字体
        #                        fill = "white", #列名字体背景色
        #                        col = "red", # 列名字体颜色
        #                        border = "grey"# 列名字体边框色
        # ),
        column_split = Type$risk,#生成24个模拟分类数据对热图列进行分割
        row_split = rowann$Method,        #按照Type对热图行进行分割
        column_title_side = "top",
        row_title_side="left", # 分别设置行列标题位置（"left", "right","top", "bottom"）
        
        #column_title_rot = 0,row_title_rot = 90,#设置标题旋转角度 
        column_title_gp = gpar(fontsize = 15, # 列标题大小
                               fontface = "bold.italic", # 列标题字体
                               fill = c("#C31820","#106C61"), # 列标题背景色
                               col = "white", # 列标题颜色
                               border = "black"# 列标题边框色
        ),
        row_title_gp = gpar(fontsize = 10, # 行标题大小
                            fontface = "bold.italic" , # 行标题字体
                            fill = c('#313c63','#b42e20','#ebc03e','#377b4c',
                                     '#7bc7cd','#5d84a4'),  # 行标题背景色,根据分割可分别定义颜色
                            col = "white", # 行标题颜色
                            border = "black"# 行标题边框色404B77
        ) ,
        col = circlize::colorRamp2(c(0.05,0.15,0.3), c("#EADFC3", "#D67C72", "#C31820")), #颜色范围及类型，超过此范围的值的颜色都将使用阈值所对应的颜色,也支持颜色向量：c('#7b3294','#c2a5cf','#f7f7f7','#a6dba0','#008837')
        na_col = "black", #若矩阵中存在NA值，特定设置为黑色
        border_gp = gpar(col = "black", lwd = 2), #设置热图的边框与粗度
        #rect_gp = gpar(col = "white", lwd = 1), #设置热图中格子的边框与粗度
        row_gap = unit(1, "mm"), column_gap = unit(1, "mm") #设置行列分割宽度
) 
