# Supplementary material for: Leveraging single-cell and multi-omics approaches to identify MTOR-centered deubiquitination signatures in esophageal cancer therapy
Source: Front Immunol. 2024 Dec 17;15:1490623. doi: 10.3389/fimmu.2024.1490623 (PMC11685190; doi:10.3389/fimmu.2024.1490623)
Supplement: Supplementary file 4 [file DataSheet1.zip › code/mutation_R.txt]

###免疫细胞热图
setwd("F:\\30.食管癌泛素化\\1.picture\\6.MUT")

library(RColorBrewer)
library(ComplexHeatmap)
## 突变二值矩阵
mut <- read.table("mutMatrix.txt",sep = "\t",row.names = 1,check.names = F,stringsAsFactors = F,header = T)
#转换为1-0矩阵
st=function(x){
  ifelse(x=="Mutation",1,0)
}
mut=apply(mut, 2, st)

## 突变频数
tmb <- read.table("TMB.txt",sep = "\t",row.names = 1,check.names = F,stringsAsFactors = F,header = T)

## 突变签名
mutsig <- read.table("TCGA_risk.txt",row.names = 1,check.names = F,stringsAsFactors = F,header = T)
#mutsig$risk=ifelse(mutsig$riskScore>median(mutsig$riskScore),"high","low")
mutsig=mutsig[,c("riskScore","risk"),drop=F]
# 或者换成下面这行，读取FigureYa110mutationSignature的输出文件mutsig.weightMatrix.txt
# mutsig <- read.table("mutsig.weightMatrix.txt", row.names = 1, header = T) 


## 亚型数据
subt <- read.table("TCGA_risk.txt",sep = "\t",row.names = 1,check.names = F,stringsAsFactors = F,header = T)
#subt$risk=ifelse(subt$riskScore>median(subt$riskScore),"high","low")
subt=subt[,c("risk"),drop=F]
#colnames(subt)="CMOIC"
# 设置亚型颜色
clust.col <- ggsci::pal_npg("nrc")(10)#,"#EC7D21"
blue   <- "#5bc0eb"
red    <- "#f25f5c"

# 处理突变签名数据
#mutsig <- mutsig[,c("Signature.1","Signature.2","Signature.5","Signature.13")] # 文章中用到3种类型的signature， SBS1 (age-related), SBS2 and SBS13 (APOBEC activity-related) and SBS5 (ERCC2 mutation-related)
mutsig$APOBEC <- mutsig$riskScore # APOBEC相关的签名由签名2和3叠加
#mutsig$Cluster <- subt[rownames(mutsig),"Cluster"] # 添加亚型结果
#mutsig$Cluster.NUM <- ifelse(mutsig$Cluster=="C1",1,
#ifelse(mutsig$Cluster=="C2",2,3)) 
mutsig <- mutsig[order(mutsig$risk,decreasing = T),] # 确定整个热图的排序，按照亚型升序以及APOBEC降序排列
# 挑选要展示的基因
mutgene <- c("TP53",
             "TTN",
             "KMT2D",
             "NFE2L2",
             "CSMD3",
             "MUC16",
             "NOTCH1",
             "DNAH5",
             "FLG",
             "ZNF750",
             "PIK3CA",
             "ZNF804B",
             "NOTCH3",
             "OBSCN",
             "FAT3",
             "SYNE2",
             "HYDIN",
             "PCLO","PAPPA2","FMN2")

# 制作oncoprint的输入数据

library(circlize)
clinical=read.table("TMEscores.txt", header=T, sep="\t", check.names=F, row.names=1)

sam=intersect(rownames(mutsig),colnames(mut))
sam=intersect(sam,rownames(clinical))
mut=mut[,sam]
mutsig=mutsig[sam,]
onco.input <- mut[mutgene,rownames(mutsig)]
onco.input[onco.input == "1"] <- "Mutated" # 二值矩阵中1记为突变
onco.input[onco.input != "Mutated"] <- "" # 非“突变”给予空值
alter_fun = list(
  background = function(x, y, w, h) {
    grid.rect(x, y, w-unit(0.5, "mm"), h-unit(0.5, "mm"), gp = gpar(fill = "#dcddde", col = "#dcddde"))
  },
  Mutated = function(x, y, w, h) {
    grid.rect(x, y, w-unit(0.5, "mm"), h-unit(0.5, "mm"), gp = gpar(fill = "#A60000", col = "#A60000")) 
  }
)
col = c("Mutated" ="#A60000") # 突变颜色，注意这里只给了主图像的图例

my_ann <- subt[rownames(mutsig),,drop = F]
#my_annotation2 = HeatmapAnnotation(df = my_ann[,1,drop=F])
my_annotation1 = HeatmapAnnotation(df = my_ann[,1,drop=F], 
                                   col = list(risk = c("high" = clust.col[1],
                                                       "low" = clust.col[2])))
# 突变主区域的上部注释（突变负荷柱状图）
tmb$TMB=log2(tmb$TMB+1)
colnames(tmb)="log10TMB"
top_anno <- anno_barplot(as.numeric(tmb[rownames(mutsig),"log10TMB"]),
                         border = FALSE,
                         gp = gpar(fill = "#3379B4",border =NA,lty="blank"), 
                         height = unit(2.5, "cm"))

# 突变主区域的上部注释（突变签名柱状图）
tmp <- mutsig[,c("riskScore"),drop=F] # 只取和APOBEC有关的签名
#tmp$Others <- 1 - rowSums(tmp) # 计算其他签名的比例
top_anno2 <- anno_barplot(as.numeric(log2(tmp$riskScore+1)),
                          border = FALSE,
                          gp = gpar(fill = "#8491B4FF", 
                                    border = NA, # 无边框
                                    lty = "blank"),
                          height = unit(2, "cm")) # 高度

tmp <- as.data.frame(t(mut[mutgene,rownames(mutsig)]))

mut.order <- names(sort(colSums(tmp),decreasing = T)) # 根据突变频数高低排序展示突变的顺序
tmp$risk <- subt[rownames(tmp),"risk"]
pct <- NULL # 计算各个基因突变的百分比
for (i in mut.order) {
  tmp1 <- tmp[,c(i,"risk")]
  tmp1 <- as.data.frame.array(table(tmp1[,1],tmp1$risk))[2,]/sum(tmp1[,1])
  pct <- rbind.data.frame(pct,tmp1)
}
rownames(pct) <- mut.order

# 添加右侧百分比堆积柱状图
right_anno <- anno_barplot(as.matrix(pct),
                           which = "row",
                           border = FALSE,
                           gp = gpar(fill = clust.col,border=NA,lty="blank"), 
                           bar_width = 0.6,
                           width = unit(1.8, "cm"),
                           height = unit(1, "cm"))
###底部注释

clinical=clinical[sam,]

my_annotation2 <- HeatmapAnnotation(
  ESTIMATEScore=clinical$ESTIMATEScore,
  StromalScore=clinical$StromalScore,
  ImmuneScore=clinical$ImmuneScore,
  TumorPurity=clinical$TumorPurity)


p2 <- oncoPrint(onco.input[mut.order,rownames(my_ann)], # 排序的突变矩阵
                alter_fun = alter_fun,  # 主区域的函数，包括各单元格大小、背景颜色等等
                col = col, # 突变颜色
                bottom_annotation = NULL, # 无底部注释
                top_annotation = c(HeatmapAnnotation(TMB = top_anno), # 顶部第一个注释：TMB
                                   my_annotation1, # 顶部第二个注释：亚型
                                   my_annotation2),
                # bottom_annotation=column_ha,# 顶部第三个注释：突变签名
                column_order = rownames(my_ann), # 样本的排序，根据突变签名的顺序
                right_annotation = rowAnnotation(PCT = right_anno), # 右侧堆叠柱状图注释
                show_pct = T, # 展示左侧的百分比
                column_title = "", # 不显示主题
                show_heatmap_legend = T, # 展示图例
                column_split = my_ann$CMOIC, # 根据亚型切分热图
                column_title_gp = gpar(fontsize = 8),
                row_names_gp = gpar(fontsize = 8),
                column_names_gp = gpar(fontsize = 8))
draw(p2)
